# Supplementary material for: Deletion of HP1γ in cardiac myocytes affects H4K20me3 levels but does not impact cardiac growth
Source: Epigenetics Chromatin. 2018 Apr 17;11:18. doi: 10.1186/s13072-018-0187-z (PMC5905015; doi:10.1186/s13072-018-0187-z)
Supplement: Supplementary file 2 — Additional file 2. DiffGene list after TAC. [file 13072_2018_187_MOESM2_ESM.xlsx]

## Sheet: Sham - HP1gKO vs Control
GeneSymbol	logFC	logCPM	PValue	FDR	description
Epn3	-3.13913	4.26228	2.38921e-18	3.14349e-14	epsin 3
Slc17a7	-3.01852	4.53474	7.3498e-16	4.83506e-12	solute carrier family 17 (sodium-dependent inorganic phosphate cotransporter), member 7
Pirt	-1.83956	3.93448	5.96816e-08	0.000261744	phosphoinositide-interacting regulator of transient receptor potential channels
Sypl2	2.46377	2.6994	1.32726e-07	0.00043657	synaptophysin-like 2
Nxpe4	5.80513	2.76735	1.78206e-07	0.000468932	neurexophilin and PC-esterase domain family, member 4
Amy1	1.42938	4.35797	1.83552e-06	0.00402499	amylase 1, salivary
Ift140	1.84725	4.08172	8.48023e-06	0.0139468	intraflagellar transport 140
Scgb1c1	-2.59671	2.27855	7.90196e-06	0.0139468	secretoglobin, family 1C, member 1
Tenm3	2.43431	3.06226	1.19329e-05	0.0174445	teneurin transmembrane protein 3
Kcne1	-1.86428	3.29163	1.58415e-05	0.0208427	potassium voltage-gated channel, Isk-related subfamily, member 1
2810474O19Rik	1.58458	6.64929	1.9251e-05	0.0224433	RIKEN cDNA 2810474O19 gene
Cbx3	-0.971042	5.90213	2.04697e-05	0.0224433	chromobox 3
Gm13051	3.93277	-0.260141	3.07093e-05	0.0310801	predicted gene 13051
Dlgap1	2.31244	1.5877	4.00394e-05	0.0376284	discs, large (Drosophila) homolog-associated protein 1

## Sheet: TAC - HP1gKO vs Control
GeneSymbol	logFC	logCPM	PValue	FDR	description
Epn3	-2.59481	4.26228	5.63042e-15	7.40795e-11	epsin 3
Cyp2b10	5.02338	3.45829	9.07496e-13	5.96996e-09	cytochrome P450, family 2, subfamily b, polypeptide 10
AI593442	-4.96149	0.905244	3.31981e-11	1.45596e-07	expressed sequence AI593442
Myl9	1.7968	6.83067	1.86388e-09	6.13077e-06	myosin, light polypeptide 9, regulatory
Rps4l	-1.90147	3.5081	5.66512e-08	0.000144611	ribosomal protein S4-like
Scgb1c1	-3.18245	2.27855	6.59473e-08	0.000144611	secretoglobin, family 1C, member 1
Sln	2.52725	3.19343	1.0016e-07	0.000188258	sarcolipin
Mybphl	2.69932	2.28887	1.46557e-07	0.000241031	myosin binding protein H-like
Kcne1	-2.18815	3.29163	4.85482e-07	0.000709721	potassium voltage-gated channel, Isk-related subfamily, member 1
Tsc22d1	-1.22807	8.08825	1.18987e-06	0.00156551	TSC22 domain family, member 1
Myl4	1.61426	4.69006	1.40497e-06	0.00168047	myosin, light polypeptide 4
Cbx3	-1.08413	5.90213	1.76934e-06	0.00193993	chromobox 3
Trim67	1.82487	2.93514	2.89844e-06	0.00293344	tripartite motif-containing 67
Dlgap1	2.80416	1.5877	5.5393e-06	0.00520576	discs, large (Drosophila) homolog-associated protein 1
Fam20c	1.36332	4.3606	1.11172e-05	0.00975128	family with sequence similarity 20, member C
3110057O12Rik	-1.05743	5.69685	1.2894e-05	0.0099455	NA
Slc17a7	-1.47789	4.53474	1.3491e-05	0.0099455	solute carrier family 17 (sodium-dependent inorganic phosphate cotransporter), member 7
Scn4a	-2.19684	4.38274	1.36064e-05	0.0099455	sodium channel, voltage-gated, type IV, alpha
Rasd2	-2.49261	2.1119	2.15501e-05	0.0149229	RASD family, member 2
Gm8909	-6.7333	0.16214	2.30455e-05	0.0151605	predicted gene 8909
H2-Q2	-4.87465	1.54587	3.88726e-05	0.0243546	histocompatibility 2, Q region locus 2
Ceacam2	-3.54222	0.387307	5.86751e-05	0.0350903	carcinoembryonic antigen-related cell adhesion molecule 2
