# Supplementary material for: Deletion of HP1γ in cardiac myocytes affects H4K20me3 levels but does not impact cardiac growth
Source: Epigenetics Chromatin. 2018 Apr 17;11:18. doi: 10.1186/s13072-018-0187-z (PMC5905015; doi:10.1186/s13072-018-0187-z)
Supplement: Supplementary file 3 — Additional file 3. qPCR primer and antibody list. [file 13072_2018_187_MOESM3_ESM.xlsx]

## Sheet: Primers
Gene	Orientation	Sequence 5' -> 3'
Rps26	Forward	GCCATCCATAGCAAGGTTGT
(S26)	Reverse	GCCTCTTTACATGGGCTTTG
Gapdh	Forward	CCAATGTGTCCGTCGTGGATCT
	Reverse	GTTGAAGTCGCAGGAGACAACC
Cbx5	Forward	ATCAACAGGCACACGACAT
(HP1 alpha)	Reverse	TCCACTTCAACAGATATTCCACTT
Cbx1	Forward	GCTGGCGGGTACTATGGGGA
(HP1 beta)	Reverse	TTGCGCTTGCCTCCCTCTGA
Cbx3	Forward	AGAGATGCTGCTGACAAACCA
(HP1 gamma)	Reverse	CGCTCCTCGTAGAAGGCAATG
Myh6	Forward	AGAAGCCCAGCGCTCCCTCA
(alpha MHC)	Reverse	GGGCGTTCTTGGCCTTGCCT
Myh7	Forward	GCGACTCAAAAAGAAGGACTTTG
(beta MHC)	Reverse	GGCTTGCTCATCCTCAATCC
Nppa	Forward	AGGATTGGAGCCCAGAGTGGA
(ANP)	Reverse	TGATAGATGAAGGCAGGAAGC
Ccnd2	Forward	AGCTGCCCCAGCAAAAGGAG
(Cyclin D2)	Reverse	CTTGAAGTCGGTAGCGCACA
Ccnb1	Forward	GCC TCA CAA AGC ACA TGA CTG
(Cyclin B1)	Reverse	TCG ACA ACT TCC GTT AGC CT
E2f1	Forward	TGCCAAGAAGTCCAAGAATCA
	Reverse	CTGCTGCTCACTCTCCTG
Cyp2b10	Forward	GTGGCAAGCCATGTTGCTCCT
	Reverse	ATGCCTTGGAGCCCTGGAGATT
Dlgap1	Forward	GGATACAGGTGGACGATGCCG
	Reverse	GACCGAGTGAACCTGCGGAA
Myl9	Forward	GCCTCAGGCTTCATCCACGAG
	Reverse	CGCGGTACATCTCGTCCACC
Myl4	Forward	GTGCTGACCAGATCGAAGAATTCAA
	Reverse	TCTGCGTTGGTGGGGTTCTG
Cdkn2a	Forward	AAAGCGAACTCGAGGAGAGC
(p16)	Reverse	TCATCATCACCTGAATCGGGG
Cdkn1a	Forward	GCAGACCAGCCTGACAGATTT
(p21)	Reverse	CTGACCCACAGCAGAAGAGG
***Common name of gene is in a bracket***

## Sheet: Antibodies
Terget antigen	Company	Catalog No.	Application
alpha-actinin	Sigma	A7811	IF (1:500)
Cardiac TnI	Abcam	ab47003	IF (1:400)
Cardiac TnT	Thermo Fisher	MS-295-P	IF (1:400)
HP1 alpha	Abcam	ab109028	IF (1:300), WB (1:10,000)
HP1 beta	Abcam	ab10478	WB (1:5000)
HP1 beta	Cell Signaling Technology	#8676	IF (1:300)
HP1 gamma	Active Motif	39981	IF (1:1000), WB (50 ng/ml)
H3K9me3	Active Motif	39161	IF (1:1000)
H3K9me3	Millipore	05-1242	IF (1:50)
H3K9me3	Diagenode	C15410193	WB (0.1 mg/ml)
H3K9me2	Millipre	07-441	WB (1:3000)
H3K27me3	diagenode	C15200181	WB (1:3000)
H4K20me3	Abcam	ab9053	IF (1:1000), WB (1:20,000)
macroH2A1	Abcam	ab37264	WB (0.25 mg/ml)
gH2AX	Abcam	ab81299	WB (1:10,000)
panH3	Millipore	05-928	WB (1:20,000)
Ki67	Abcam	ab15580	IF (1:200)
