# Supplementary material for: Deletion of HP1γ in cardiac myocytes affects H4K20me3 levels but does not impact cardiac growth
Source: Epigenetics Chromatin. 2018 Apr 17;11:18. doi: 10.1186/s13072-018-0187-z (PMC5905015; doi:10.1186/s13072-018-0187-z)
Supplement: Supplementary file 10 — Additional file 10. DiffGene list HP1γ KO 8wk baseline. [file 13072_2018_187_MOESM10_ESM.xlsx]

## Sheet: 8wk_FDR<0.05,FC>2
gene	Ctl_FPKM	KO_FPKM	Log2FC	FDR
Cyp2b10	0.487307	10.9399	4.48863	0.00264866
Mirlet7d	2.85203	27.3244	3.26013	0.00264866
Pah	0.555267	4.25427	2.93766	0.00264866
Dlgap1	0.224707	1.53811	2.77504	0.00264866
Dusp26	0.554474	3.32076	2.58232	0.0251235
Vwc2	0.454203	2.12719	2.22754	0.00264866
Adamts19	0.480624	2.12188	2.14236	0.00264866
Casp12	1.32364	4.92118	1.89449	0.00264866
2610507I01Rik	2.29835	7.33643	1.67448	0.00264866
Scd3	0.848149	2.59393	1.61275	0.0172596
Hsd17b7	3.27987	9.78629	1.57713	0.00264866
2810474O19Rik	3.34113	8.91628	1.41611	0.00264866
Gm13157	1.96727	5.05117	1.36042	0.00264866
Prps2	4.00416	9.95554	1.314	0.00264866
Mid1	1.13956	2.68216	1.23492	0.0133827
Cp	6.62614	15.5403	1.22978	0.00264866
Cwc22	46.4674	108.976	1.22972	0.00264866
Ankrd1	462.151	1065.15	1.20461	0.00264866
Trim12a	2.17682	4.98164	1.1944	0.0387318
Fmn1	1.21942	2.76355	1.18032	0.00264866
Pyroxd2	4.36493	9.88074	1.17866	0.00264866
Iqgap2	2.55952	5.74166	1.16559	0.0112795
2310002L09Rik	63.3493	141.822	1.16268	0.00264866
Sln	16.9823	37.1656	1.12994	0.00720607
Hspa1a	3.65393	7.91567	1.11526	0.00264866
9230112J17Rik	3.88279	8.39193	1.11191	0.00264866
Wnt11	1.39849	2.95493	1.07925	0.0482919
Myot	24.1285	50.4706	1.0647	0.00264866
Fosb	2.44637	5.10524	1.06134	0.00264866
Amy1,Rnpc3	8.43171	17.3423	1.0404	0.00264866
Pttg1	52.3679	105.917	1.01618	0.00264866
Gm13139,Gm13212,Znf41-ps	3.72399	7.45394	1.00116	0.00264866
Arrdc2	12.6112	6.15106	-1.0358	0.00264866
Ddah1	3.71146	1.7946	-1.04832	0.00500675
Frmpd3	5.71286	2.72728	-1.06675	0.0192769
Mark1	3.55257	1.67899	-1.08127	0.00264866
Nt5e	3.99607	1.80533	-1.14632	0.00264866
Jmjd7	6.58276	2.95726	-1.15443	0.0251235
Pla2g5	23.9622	10.6547	-1.16927	0.00264866
Cbx3	42.4818	18.4601	-1.20243	0.00264866
Ush1c	9.58249	4.12197	-1.21707	0.00264866
Tmem164	14.0722	5.86572	-1.26247	0.00264866
Rtn4r	8.4629	3.2468	-1.38214	0.00264866
Snx10	4.71537	1.75995	-1.42184	0.00264866
Pde7b	9.33422	3.45866	-1.43232	0.00264866
Scn4a	4.2357	1.46561	-1.5311	0.00264866
Fam46b	4.38173	1.51397	-1.53317	0.00264866
Epn3	7.09977	1.3343	-2.41169	0.00264866
Scgb1c1	30.5447	5.36206	-2.51006	0.0112795
Slc17a7	5.60312	0.863133	-2.69858	0.00264866
Gm1821	37.5518	4.95904	-2.92075	0.00264866

## Sheet: GO up regulated gene
Analysis Type:	PANTHER Overrepresentation Test (Released 20171205)
Annotation Version and Release Date:	PANTHER version 13.1 Released 2018-02-03
Analyzed List:	Up regulated gene in HP1g KO (UP HP1g KO), mapped gene 26
Reference List:	Mus musculus (all genes in database)
Test Type:	FISHER
PANTHER GO-Slim Biological Process	REFLIST (22262)	UP HP1g KO (26)	UP HP1g KO (expected)	UP HP1g KO (over/under)	UP HP1g KO (fold Enrichment)	UP HP1g KO (raw P-value)	UP HP1g KO (FDR)
DNA N-glycosylase activity (GO:0019104)	10	1	0.01	+	85.62	0.0128	0.49
hydrolase activity, hydrolyzing N-glycosyl compounds (GO:0016799)	21	1	0.02	+	40.77	0.0254	0.812
carbohydrate kinase activity (GO:0019200)	30	1	0.04	+	28.54	0.0356	0.975
nucleotide kinase activity (GO:0019201)	36	1	0.04	+	23.78	0.0423	1.02
peptidase inhibitor activity (GO:0030414)	80	2	0.09	+	21.41	0.0041	0.394
serine-type endopeptidase inhibitor activity (GO:0004867)	63	1	0.07	+	13.59	0.0721	1.38
metallopeptidase activity (GO:0008237)	66	1	0.08	+	12.97	0.0753	1.31
cysteine-type peptidase activity (GO:0008234)	100	1	0.12	+	8.56	0.111	1.78
peptidase activity (GO:0008233)	388	3	0.45	+	6.62	0.0103	0.496
oxidoreductase activity (GO:0016491)	562	4	0.66	+	6.09	0.00395	0.758
nucleotide binding (GO:0000166)	149	1	0.17	+	5.75	0.161	2.38
small GTPase regulator activity (GO:0005083)	155	1	0.18	+	5.52	0.167	2.14
transcription cofactor activity (GO:0003712)	207	1	0.24	+	4.14	0.216	2.6
ligase activity (GO:0016874)	221	1	0.26	+	3.87	0.229	2.59
sequence-specific DNA binding RNA polymerase II transcription factor activity (GO:0000981)	229	1	0.27	+	3.74	0.237	2.52
transcription factor binding transcription factor activity (GO:0000989)	236	1	0.28	+	3.63	0.243	2.33
protein binding transcription factor activity (GO:0000988)	243	1	0.28	+	3.52	0.249	2.17
cytoskeletal protein binding (GO:0008092)	318	1	0.37	+	2.69	0.313	2.5
hydrolase activity (GO:0016787)	1858	5	2.17	+	2.3	0.061	1.3
enzyme regulator activity (GO:0030234)	382	1	0.45	+	2.24	0.363	2.79
catalytic activity (GO:0003824)	4301	11	5.02	+	2.19	0.0098	0.627
RNA binding (GO:0003723)	397	1	0.46	+	2.16	0.374	2.66
protein binding (GO:0005515)	2802	5	3.27	+	1.53	0.366	2.71
binding (GO:0005488)	5268	9	6.15	+	1.46	0.245	2.24
kinase activity (GO:0016301)	634	1	0.74	+	1.35	0.529	3.62
pyrophosphatase activity (GO:0016462)	639	1	0.75	+	1.34	0.531	3.52
sequence-specific DNA binding transcription factor activity (GO:0003700)	790	1	0.92	+	1.08	0.609	3.9
nucleic acid binding (GO:0003676)	1614	2	1.89	+	1.06	0.713	4.15
receptor binding (GO:0005102)	945	1	1.1	-	0.91	1	1.33
DNA binding (GO:0003677)	1071	1	1.25	-	0.8	1	5.65
Unclassified (UNCLASSIFIED)	12151	11	14.19	-	0.78	0.239	2.42
transferase activity (GO:0016740)	1328	1	1.55	-	0.64	1	1.7
cation transmembrane transporter activity (GO:0008324)	245	0	0.29	-	< 0.01	1	2.56
G-protein coupled receptor activity (GO:0004930)	464	0	0.54	-	< 0.01	1	1.12
glucosidase activity (GO:0015926)	13	0	0.02	-	< 0.01	1	1.67
transaminase activity (GO:0008483)	23	0	0.03	-	< 0.01	1	2.46
galactosidase activity (GO:0015925)	7	0	0.01	-	< 0.01	1	1.61
lipid binding (GO:0008289)	144	0	0.17	-	< 0.01	1	1.14
DNA ligase activity (GO:0003909)	2	0	0	-	< 0.01	1	1.88
cytokine receptor activity (GO:0004896)	52	0	0.06	-	< 0.01	1	1.47
core RNA polymerase I binding transcription factor activity (GO:0001181)	1	0	0	-	< 0.01	1	2.31
extracellular matrix structural constituent (GO:0005201)	25	0	0.03	-	< 0.01	1	3.37
structural constituent of cytoskeleton (GO:0005200)	233	0	0.27	-	< 0.01	1	1.54
exoribonuclease activity (GO:0004532)	20	0	0.02	-	< 0.01	1	2.37
ATPase activity, coupled to transmembrane movement of substances (GO:0042626)	82	0	0.1	-	< 0.01	1	1.05
neurotrophin receptor binding (GO:0005165)	4	0	0	-	< 0.01	1	1.2
tumor necrosis factor receptor binding (GO:0005164)	9	0	0.01	-	< 0.01	1	4.47
growth factor activity (GO:0008083)	51	0	0.06	-	< 0.01	1	1.22
phosphoric diester hydrolase activity (GO:0008081)	66	0	0.08	-	< 0.01	1	1.01
transforming growth factor beta receptor binding (GO:0005160)	32	0	0.04	-	< 0.01	1	2.49
transferase activity, transferring acyl groups (GO:0016746)	188	0	0.22	-	< 0.01	1	1.39
exodeoxyribonuclease activity (GO:0004529)	15	0	0.02	-	< 0.01	1	2.53
phosphoprotein phosphatase activity (GO:0004721)	115	0	0.13	-	< 0.01	1	1.51
endoribonuclease activity (GO:0004521)	34	0	0.04	-	< 0.01	1	1.48
endodeoxyribonuclease activity (GO:0004520)	21	0	0.02	-	< 0.01	1	5.49
RNA polymerase III transcription factor binding transcription factor activity (GO:0001007)	1	0	0	-	< 0.01	1	2.29
ligand-gated ion channel activity (GO:0015276)	131	0	0.15	-	< 0.01	1	1.11
ligand-activated sequence-specific DNA binding RNA polymerase II transcription factor activity (GO:0004879)	39	0	0.05	-	< 0.01	1	1.68
calcium-dependent phospholipid binding (GO:0005544)	42	0	0.05	-	< 0.01	1	1.45
sequence-specific DNA binding RNA polymerase I transcription factor activity (GO:0001167)	1	0	0	-	< 0.01	1	2.26
non-membrane spanning protein tyrosine kinase activity (GO:0004715)	9	0	0.01	-	< 0.01	1	4.36
transmembrane receptor protein tyrosine kinase activity (GO:0004714)	59	0	0.07	-	< 0.01	1	1.24
hydrogen ion transmembrane transporter activity (GO:0015078)	69	0	0.08	-	< 0.01	1	1
nuclease activity (GO:0004518)	174	0	0.2	-	< 0.01	1	1.75
receptor activity (GO:0004872)	1873	0	2.19	-	< 0.01	0.164	2.25
signal transducer activity (GO:0004871)	1710	0	2	-	< 0.01	0.26	2.17
glutamate receptor activity (GO:0008066)	40	0	0.05	-	< 0.01	1	1.3
transmembrane receptor protein serine/threonine kinase activity (GO:0004675)	10	0	0.01	-	< 0.01	1	4.09
protein kinase activity (GO:0004672)	440	0	0.51	-	< 0.01	1	5.05
interleukin-9 receptor binding (GO:0005140)	1	0	0	-	< 0.01	1	2.23
lipase activity (GO:0016298)	125	0	0.15	-	< 0.01	1	1.1
receptor inhibitor activity (GO:0030547)	7	0	0.01	-	< 0.01	1	1.6
receptor activator activity (GO:0030546)	2	0	0	-	< 0.01	1	1.86
acetylcholine receptor activity (GO:0015464)	6	0	0.01	-	< 0.01	1	1.43
receptor regulator activity (GO:0030545)	9	0	0.01	-	< 0.01	1	4.27
cysteine-type endopeptidase inhibitor activity (GO:0004869)	5	0	0.01	-	< 0.01	1	1.38
GABA receptor activity (GO:0016917)	19	0	0.02	-	< 0.01	1	1.98
potassium channel regulator activity (GO:0015459)	10	0	0.01	-	< 0.01	1	4
proton-transporting ATP synthase activity, rotational mechanism (GO:0046933)	17	0	0.02	-	< 0.01	1	3.56
DNA polymerase processivity factor activity (GO:0030337)	2	0	0	-	< 0.01	1	1.85
enzyme inhibitor activity (GO:0004857)	75	0	0.09	-	< 0.01	1	1.09
transmembrane transporter activity (GO:0022857)	827	0	0.97	-	< 0.01	0.625	3.87
neurotransmitter transporter activity (GO:0005326)	25	0	0.03	-	< 0.01	1	3.31
deaminase activity (GO:0019239)	21	0	0.02	-	< 0.01	1	5.33
SNAP receptor activity (GO:0005484)	29	0	0.03	-	< 0.01	1	2.82
centromeric DNA binding (GO:0019237)	1	0	0	-	< 0.01	1	2.21
enzyme activator activity (GO:0008047)	128	0	0.15	-	< 0.01	1	1.16
cytokine receptor binding (GO:0005126)	68	0	0.08	-	< 0.01	1	1.02
cytokine activity (GO:0005125)	134	0	0.16	-	< 0.01	1	1.08
transmembrane receptor protein kinase activity (GO:0019199)	4	0	0	-	< 0.01	1	1.19
antigen binding (GO:0003823)	196	0	0.23	-	< 0.01	1	1.32
guanyl-nucleotide exchange factor activity (GO:0005085)	96	0	0.11	-	< 0.01	1	1.25
calmodulin binding (GO:0005516)	114	0	0.13	-	< 0.01	1	1.22
intramolecular transferase activity (GO:0016866)	17	0	0.02	-	< 0.01	1	3.49
lipid transporter activity (GO:0005319)	44	0	0.05	-	< 0.01	1	1.32
serine-type peptidase activity (GO:0008236)	111	0	0.13	-	< 0.01	1	1.26
ubiquitin-protein ligase activity (GO:0004842)	76	0	0.09	-	< 0.01	1	1.1
phosphorylase activity (GO:0004645)	7	0	0.01	-	< 0.01	1	1.59
metalloendopeptidase inhibitor activity (GO:0008191)	5	0	0.01	-	< 0.01	1	1.37
actin binding (GO:0003779)	140	0	0.16	-	< 0.01	1	1.06
microtubule motor activity (GO:0003777)	77	0	0.09	-	< 0.01	1	1.07
motor activity (GO:0003774)	94	0	0.11	-	< 0.01	1	1.49
calcium ion binding (GO:0005509)	197	0	0.23	-	< 0.01	1	2.74
racemase and epimerase activity (GO:0016854)	22	0	0.03	-	< 0.01	1	3.69
electron carrier activity (GO:0009055)	1	0	0	-	< 0.01	1	2.18
isomerase activity (GO:0016853)	126	0	0.15	-	< 0.01	1	1.16
intermediate filament binding (GO:0019215)	7	0	0.01	-	< 0.01	1	1.57
deacetylase activity (GO:0019213)	19	0	0.02	-	< 0.01	1	1.96
RNA polymerase I transcription factor binding transcription factor activity (GO:0001082)	1	0	0	-	< 0.01	1	2.16
phosphatase inhibitor activity (GO:0019212)	25	0	0.03	-	< 0.01	1	3.25
phosphatase activator activity (GO:0019211)	1	0	0	-	< 0.01	1	2.13
kinase inhibitor activity (GO:0019210)	29	0	0.03	-	< 0.01	1	2.78
RNA-directed DNA polymerase activity (GO:0003964)	7	0	0.01	-	< 0.01	1	1.56
cation channel activity (GO:0005261)	116	0	0.14	-	< 0.01	1	1.34
sodium channel regulator activity (GO:0017080)	1	0	0	-	< 0.01	1	2.11
kinase activator activity (GO:0019209)	21	0	0.02	-	< 0.01	1	5.19
aspartic-type endopeptidase activity (GO:0004190)	11	0	0.01	-	< 0.01	1	1.52
phosphatase regulator activity (GO:0019208)	23	0	0.03	-	< 0.01	1	2.43
kinase regulator activity (GO:0019207)	64	0	0.07	-	< 0.01	1	1.05
microtubule binding (GO:0008017)	107	0	0.12	-	< 0.01	1	1.17
RNA polymerase II transcription factor binding transcription factor activity (GO:0001076)	70	0	0.08	-	< 0.01	1	1.03
nucleotide phosphatase activity (GO:0019204)	17	0	0.02	-	< 0.01	1	3.43
carbohydrate phosphatase activity (GO:0019203)	6	0	0.01	-	< 0.01	1	1.42
amino acid kinase activity (GO:0019202)	5	0	0.01	-	< 0.01	1	1.36
phospholipase activity (GO:0004620)	89	0	0.1	-	< 0.01	1	1.73
RNA methyltransferase activity (GO:0008173)	43	0	0.05	-	< 0.01	1	1.29
anion channel activity (GO:0005253)	46	0	0.05	-	< 0.01	1	1.08
channel regulator activity (GO:0016247)	19	0	0.02	-	< 0.01	1	1.94
protein disulfide isomerase activity (GO:0003756)	10	0	0.01	-	< 0.01	1	3.92
helicase activity (GO:0004386)	67	0	0.08	-	< 0.01	1	1.07
core RNA polymerase III binding transcription factor activity (GO:0000995)	5	0	0.01	-	< 0.01	1	1.35
guanylate cyclase activity (GO:0004383)	10	0	0.01	-	< 0.01	1	3.84
core RNA polymerase II binding transcription factor activity (GO:0000991)	2	0	0	-	< 0.01	1	1.83
hydro-lyase activity (GO:0016836)	37	0	0.04	-	< 0.01	1	2.59
core RNA polymerase binding transcription factor activity (GO:0000990)	8	0	0.01	-	< 0.01	1	3
aldehyde-lyase activity (GO:0016832)	4	0	0	-	< 0.01	1	1.19
carboxy-lyase activity (GO:0016831)	23	0	0.03	-	< 0.01	1	2.4
aminoacyl-tRNA ligase activity (GO:0004812)	42	0	0.05	-	< 0.01	1	1.44
chemokine activity (GO:0008009)	27	0	0.03	-	< 0.01	1	4.92
voltage-gated potassium channel activity (GO:0005249)	63	0	0.07	-	< 0.01	1	1.03
methyltransferase activity (GO:0008168)	114	0	0.13	-	< 0.01	1	1.21
voltage-gated sodium channel activity (GO:0005248)	19	0	0.02	-	< 0.01	1	1.92
phosphatase activity (GO:0016791)	197	0	0.23	-	< 0.01	1	2.7
amino acid transmembrane transporter activity (GO:0015171)	68	0	0.08	-	< 0.01	1	1.01
calcium channel regulator activity (GO:0005246)	2	0	0	-	< 0.01	1	1.81
voltage-gated calcium channel activity (GO:0005245)	27	0	0.03	-	< 0.01	1	4.8
voltage-gated ion channel activity (GO:0005244)	89	0	0.1	-	< 0.01	1	1.71
gap junction channel activity (GO:0005243)	20	0	0.02	-	< 0.01	1	2.34
translation release factor activity (GO:0003747)	2	0	0	-	< 0.01	1	1.79
translation elongation factor activity (GO:0003746)	18	0	0.02	-	< 0.01	1	4.57
translation initiation factor activity (GO:0003743)	49	0	0.06	-	< 0.01	1	1.13
lyase activity (GO:0016829)	216	0	0.25	-	< 0.01	1	1.63
adenylate cyclase activity (GO:0004016)	98	0	0.11	-	< 0.01	1	2.67
hydrolase activity, acting on ester bonds (GO:0016788)	566	0	0.66	-	< 0.01	1	2.04
transketolase activity (GO:0004802)	3	0	0	-	< 0.01	1	1.5
translation regulator activity (GO:0045182)	84	0	0.1	-	< 0.01	1	1.04
carbohydrate binding (GO:0030246)	8	0	0.01	-	< 0.01	1	2.95
peroxidase activity (GO:0004601)	26	0	0.03	-	< 0.01	1	3.2
structural molecule activity (GO:0005198)	510	0	0.6	-	< 0.01	1	2.63
DNA-directed RNA polymerase activity (GO:0003899)	45	0	0.05	-	< 0.01	1	1.15
structural constituent of ribosome (GO:0003735)	153	0	0.18	-	< 0.01	1	1.25
DNA primase activity (GO:0003896)	2	0	0	-	< 0.01	1	1.78
single-stranded DNA binding (GO:0003697)	43	0	0.05	-	< 0.01	1	1.28
nucleotidyltransferase activity (GO:0016779)	82	0	0.1	-	< 0.01	1	1.04
double-stranded DNA binding (GO:0003690)	41	0	0.05	-	< 0.01	1	2.02
poly(A) RNA binding (GO:0008143)	6	0	0.01	-	< 0.01	1	1.41
GTPase activity (GO:0003924)	376	0	0.44	-	< 0.01	1	1.12
mRNA binding (GO:0003729)	142	0	0.17	-	< 0.01	1	1.02
hydrolase activity, hydrolyzing O-glycosyl compounds (GO:0004553)	44	0	0.05	-	< 0.01	1	1.31
DNA-directed DNA polymerase activity (GO:0003887)	19	0	0.02	-	< 0.01	1	1.9
transforming growth factor beta-activated receptor activity (GO:0005024)	10	0	0.01	-	< 0.01	1	3.76
RNA helicase activity (GO:0003724)	35	0	0.04	-	< 0.01	1	1.64
neuropeptide hormone activity (GO:0005184)	12	0	0.01	-	< 0.01	1	3.1
DNA replication origin binding (GO:0003688)	8	0	0.01	-	< 0.01	1	2.91
DNA-methyltransferase activity (GO:0009008)	8	0	0.01	-	< 0.01	1	2.87
damaged DNA binding (GO:0003684)	27	0	0.03	-	< 0.01	1	4.68
chromatin binding (GO:0003682)	168	0	0.2	-	< 0.01	1	3.15
carbohydrate transmembrane transporter activity (GO:0015144)	22	0	0.03	-	< 0.01	1	3.62
acetyltransferase activity (GO:0016407)	83	0	0.1	-	< 0.01	1	1.14
sequence-specific DNA binding RNA polymerase III transcription factor activity (GO:0001034)	1	0	0	-	< 0.01	1	2.09
ion channel activity (GO:0005216)	330	0	0.39	-	< 0.01	1	1.55
translation factor activity, nucleic acid binding (GO:0008135)	9	0	0.01	-	< 0.01	1	4.17
transporter activity (GO:0005215)	957	0	1.12	-	< 0.01	0.627	3.76
DNA topoisomerase activity (GO:0003916)	4	0	0	-	< 0.01	1	1.18
antioxidant activity (GO:0016209)	36	0	0.04	-	< 0.01	1	1.27
DNA photolyase activity (GO:0003913)	2	0	0	-	< 0.01	1	1.76
hormone activity (GO:0005179)	62	0	0.07	-	< 0.01	1	1.23
structural constituent of myelin sheath (GO:0019911)	12	0	0.01	-	< 0.01	1	3.05
DNA helicase activity (GO:0003678)	41	0	0.05	-	< 0.01	1	2
amylase activity (GO:0016160)	1	0	0	-	< 0.01	1	2.06
transferase activity, transferring glycosyl groups (GO:0016757)	170	0	0.2	-	< 0.01	1	1.66
cyclic nucleotide-gated ion channel activity (GO:0043855)	6	0	0.01	-	< 0.01	1	1.4

## Sheet: GO down regulated
Analysis Type:	PANTHER Overrepresentation Test (Released 20171205)
Annotation Version and Release Date:	PANTHER version 13.1 Released 2018-02-03
Analyzed List:	Down regulated gene in HP1g KO (Down HP1g KO), mapped gene 18
Reference List:	Mus musculus (all genes in database)
Test Type:	FISHER
PANTHER GO-Slim Biological Process	REFLIST (22262)	Down HP1g KO (18)	Down HP1g KO (expected)	Down HP1g KO (over/under)	Down HP1g KO (fold Enrichment)	Down HP1g KO (raw P-value)	Down HP1g KO (FDR)
voltage-gated sodium channel activity (GO:0005248)	19	1	0.02	+	61.53	0.017	3.26
neurotransmitter transporter activity (GO:0005326)	23	1	0.02	+	50.83	0.0203	1.95
phosphoric diester hydrolase activity (GO:0008081)	62	1	0.05	+	18.85	0.0525	3.36
amino acid transmembrane transporter activity (GO:0015171)	67	1	0.06	+	17.45	0.0566	2.72
phospholipase activity (GO:0004620)	86	1	0.07	+	13.59	0.0718	2.76
voltage-gated ion channel activity (GO:0005244)	88	1	0.08	+	13.28	0.0734	2.35
cytokine activity (GO:0005125)	109	1	0.09	+	10.72	0.09	2.16
lipase activity (GO:0016298)	116	1	0.1	+	10.08	0.0955	2.04
hydrolase activity, acting on ester bonds (GO:0016788)	536	2	0.46	+	4.36	0.0761	2.09
ion channel activity (GO:0005216)	336	1	0.29	+	3.48	0.252	3.72
protein kinase activity (GO:0004672)	414	1	0.35	+	2.82	0.301	3.86
transmembrane transporter activity (GO:0022857)	832	2	0.71	+	2.81	0.158	3.04
transporter activity (GO:0005215)	973	2	0.83	+	2.4	0.202	3.52
hydrolase activity (GO:0016787)	1844	3	1.58	+	1.9	0.206	3.29
kinase activity (GO:0016301)	625	1	0.53	+	1.87	0.419	4.73
receptor binding (GO:0005102)	865	1	0.74	+	1.35	0.531	5.36
catalytic activity (GO:0003824)	4217	4	3.61	+	1.11	0.771	7.05
Unclassified (UNCLASSIFIED)	11852	11	10.14	+	1.08	0.814	7.1
transferase activity (GO:0016740)	1325	1	1.13	-	0.88	1	1.22
binding (GO:0005488)	4911	2	4.2	-	0.48	0.276	3.79
protein binding (GO:0005515)	2764	1	2.36	-	0.42	0.499	5.32
cation transmembrane transporter activity (GO:0008324)	240	0	0.21	-	< 0.01	1	1.12
G-protein coupled receptor activity (GO:0004930)	309	0	0.26	-	< 0.01	1	1.05
glucosidase activity (GO:0015926)	15	0	0.01	-	< 0.01	1	1.37
transaminase activity (GO:0008483)	23	0	0.02	-	< 0.01	1	5.33
galactosidase activity (GO:0015925)	6	0	0.01	-	< 0.01	1	2.67
lipid binding (GO:0008289)	127	0	0.11	-	< 0.01	1	3.2
DNA ligase activity (GO:0003909)	2	0	0	-	< 0.01	1	4.36
cytokine receptor activity (GO:0004896)	52	0	0.04	-	< 0.01	1	1.08
core RNA polymerase I binding transcription factor activity (GO:0001181)	2	0	0	-	< 0.01	1	4.27
extracellular matrix structural constituent (GO:0005201)	21	0	0.02	-	< 0.01	1	1.19
structural constituent of cytoskeleton (GO:0005200)	252	0	0.22	-	< 0.01	1	1.04
exoribonuclease activity (GO:0004532)	21	0	0.02	-	< 0.01	1	1.19
ATPase activity, coupled to transmembrane movement of substances (GO:0042626)	80	0	0.07	-	< 0.01	1	2.82
neurotrophin receptor binding (GO:0005165)	4	0	0	-	< 0.01	1	2.23
tumor necrosis factor receptor binding (GO:0005164)	10	0	0.01	-	< 0.01	1	1.81
growth factor activity (GO:0008083)	51	0	0.04	-	< 0.01	1	1.13
sequence-specific DNA binding transcription factor activity (GO:0003700)	805	0	0.69	-	< 0.01	1	3.37
transforming growth factor beta receptor binding (GO:0005160)	32	0	0.03	-	< 0.01	1	1.88
transferase activity, transferring acyl groups (GO:0016746)	186	0	0.16	-	< 0.01	1	2.06
exodeoxyribonuclease activity (GO:0004529)	15	0	0.01	-	< 0.01	1	1.36
phosphoprotein phosphatase activity (GO:0004721)	116	0	0.1	-	< 0.01	1	1.47
DNA N-glycosylase activity (GO:0019104)	10	0	0.01	-	< 0.01	1	1.79
endoribonuclease activity (GO:0004521)	36	0	0.03	-	< 0.01	1	5.65
endodeoxyribonuclease activity (GO:0004520)	22	0	0.02	-	< 0.01	1	1.56
RNA polymerase III transcription factor binding transcription factor activity (GO:0001007)	1	0	0	-	< 0.01	1	8.35
ligand-gated ion channel activity (GO:0015276)	135	0	0.12	-	< 0.01	1	1.38
ligand-activated sequence-specific DNA binding RNA polymerase II transcription factor activity (GO:0004879)	38	0	0.03	-	< 0.01	1	5.82
calcium-dependent phospholipid binding (GO:0005544)	37	0	0.03	-	< 0.01	1	1.54
sequence-specific DNA binding RNA polymerase I transcription factor activity (GO:0001167)	1	0	0	-	< 0.01	1	8
non-membrane spanning protein tyrosine kinase activity (GO:0004715)	10	0	0.01	-	< 0.01	1	1.78
transmembrane receptor protein tyrosine kinase activity (GO:0004714)	60	0	0.05	-	< 0.01	1	1.06
hydrogen ion transmembrane transporter activity (GO:0015078)	72	0	0.06	-	< 0.01	1	1.59
nuclease activity (GO:0004518)	162	0	0.14	-	< 0.01	1	1.94
receptor activity (GO:0004872)	1128	0	0.96	-	< 0.01	0.622	5.97
signal transducer activity (GO:0004871)	960	0	0.82	-	< 0.01	1	4.92
glutamate receptor activity (GO:0008066)	39	0	0.03	-	< 0.01	1	1.24
transmembrane receptor protein serine/threonine kinase activity (GO:0004675)	10	0	0.01	-	< 0.01	1	1.76
interleukin-9 receptor binding (GO:0005140)	1	0	0	-	< 0.01	1	7.68
oxidoreductase activity (GO:0016491)	503	0	0.43	-	< 0.01	1	1.41
receptor inhibitor activity (GO:0030547)	6	0	0.01	-	< 0.01	1	2.63
receptor activator activity (GO:0030546)	3	0	0	-	< 0.01	1	3.15
acetylcholine receptor activity (GO:0015464)	10	0	0.01	-	< 0.01	1	1.75
receptor regulator activity (GO:0030545)	9	0	0.01	-	< 0.01	1	1.34
cysteine-type endopeptidase inhibitor activity (GO:0004869)	5	0	0	-	< 0.01	1	4.68
serine-type endopeptidase inhibitor activity (GO:0004867)	58	0	0.05	-	< 0.01	1	1.1
GABA receptor activity (GO:0016917)	19	0	0.02	-	< 0.01	1	1.51
potassium channel regulator activity (GO:0015459)	9	0	0.01	-	< 0.01	1	1.33
proton-transporting ATP synthase activity, rotational mechanism (GO:0046933)	17	0	0.01	-	< 0.01	1	1.92
DNA polymerase processivity factor activity (GO:0030337)	1	0	0	-	< 0.01	1	7.38
ligase activity (GO:0016874)	227	0	0.19	-	< 0.01	1	2.31
enzyme inhibitor activity (GO:0004857)	80	0	0.07	-	< 0.01	1	2.78
deaminase activity (GO:0019239)	29	0	0.02	-	< 0.01	1	2.91
SNAP receptor activity (GO:0005484)	30	0	0.03	-	< 0.01	1	1.14
centromeric DNA binding (GO:0019237)	1	0	0	-	< 0.01	1	7.11
enzyme activator activity (GO:0008047)	144	0	0.12	-	< 0.01	1	1.02
cytokine receptor binding (GO:0005126)	40	0	0.03	-	< 0.01	1	1.14
transmembrane receptor protein kinase activity (GO:0019199)	4	0	0	-	< 0.01	1	2.21
antigen binding (GO:0003823)	104	0	0.09	-	< 0.01	1	2.26
guanyl-nucleotide exchange factor activity (GO:0005085)	98	0	0.08	-	< 0.01	1	2.4
small GTPase regulator activity (GO:0005083)	160	0	0.14	-	< 0.01	1	1.16
calmodulin binding (GO:0005516)	118	0	0.1	-	< 0.01	1	1.29
intramolecular transferase activity (GO:0016866)	16	0	0.01	-	< 0.01	1	1.18
lipid transporter activity (GO:0005319)	43	0	0.04	-	< 0.01	1	1.27
metallopeptidase activity (GO:0008237)	71	0	0.06	-	< 0.01	1	1.43
serine-type peptidase activity (GO:0008236)	103	0	0.09	-	< 0.01	1	2.37
cysteine-type peptidase activity (GO:0008234)	89	0	0.08	-	< 0.01	1	1.01
peptidase activity (GO:0008233)	374	0	0.32	-	< 0.01	1	1.07
ubiquitin-protein ligase activity (GO:0004842)	80	0	0.07	-	< 0.01	1	2.74
phosphorylase activity (GO:0004645)	7	0	0.01	-	< 0.01	1	3.31
pyrophosphatase activity (GO:0016462)	663	0	0.57	-	< 0.01	1	4.8
metalloendopeptidase inhibitor activity (GO:0008191)	5	0	0	-	< 0.01	1	4.57
actin binding (GO:0003779)	139	0	0.12	-	< 0.01	1	1.05
microtubule motor activity (GO:0003777)	73	0	0.06	-	< 0.01	1	1.28
motor activity (GO:0003774)	90	0	0.08	-	< 0.01	1	1.21
calcium ion binding (GO:0005509)	206	0	0.18	-	< 0.01	1	1.44
racemase and epimerase activity (GO:0016854)	20	0	0.02	-	< 0.01	1	1.32
electron carrier activity (GO:0009055)	1	0	0	-	< 0.01	1	6.86
isomerase activity (GO:0016853)	103	0	0.09	-	< 0.01	1	2.34
intermediate filament binding (GO:0019215)	8	0	0.01	-	< 0.01	1	3.69
deacetylase activity (GO:0019213)	19	0	0.02	-	< 0.01	1	1.5
RNA polymerase I transcription factor binding transcription factor activity (GO:0001082)	1	0	0	-	< 0.01	1	6.62
phosphatase inhibitor activity (GO:0019212)	32	0	0.03	-	< 0.01	1	1.86
phosphatase activator activity (GO:0019211)	1	0	0	-	< 0.01	1	6.4
kinase inhibitor activity (GO:0019210)	29	0	0.02	-	< 0.01	1	2.87
RNA-directed DNA polymerase activity (GO:0003964)	6	0	0.01	-	< 0.01	1	2.59
cation channel activity (GO:0005261)	117	0	0.1	-	< 0.01	1	3.25
sodium channel regulator activity (GO:0017080)	2	0	0	-	< 0.01	1	4.17
kinase activator activity (GO:0019209)	23	0	0.02	-	< 0.01	1	5.19
aspartic-type endopeptidase activity (GO:0004190)	14	0	0.01	-	< 0.01	1	1.15
phosphatase regulator activity (GO:0019208)	23	0	0.02	-	< 0.01	1	5.05
kinase regulator activity (GO:0019207)	70	0	0.06	-	< 0.01	1	1.1
microtubule binding (GO:0008017)	108	0	0.09	-	< 0.01	1	2.11
RNA polymerase II transcription factor binding transcription factor activity (GO:0001076)	72	0	0.06	-	< 0.01	1	1.57
nucleotide phosphatase activity (GO:0019204)	18	0	0.02	-	< 0.01	1	1.61
carbohydrate phosphatase activity (GO:0019203)	6	0	0.01	-	< 0.01	1	2.56
amino acid kinase activity (GO:0019202)	5	0	0	-	< 0.01	1	4.47
nucleotide kinase activity (GO:0019201)	36	0	0.03	-	< 0.01	1	5.49
RNA methyltransferase activity (GO:0008173)	47	0	0.04	-	< 0.01	1	2.04
carbohydrate kinase activity (GO:0019200)	35	0	0.03	-	< 0.01	1	2.02
anion channel activity (GO:0005253)	45	0	0.04	-	< 0.01	1	1.07
channel regulator activity (GO:0016247)	19	0	0.02	-	< 0.01	1	1.49
protein disulfide isomerase activity (GO:0003756)	10	0	0.01	-	< 0.01	1	1.73
helicase activity (GO:0004386)	70	0	0.06	-	< 0.01	1	1.09
core RNA polymerase III binding transcription factor activity (GO:0000995)	4	0	0	-	< 0.01	1	2.18
guanylate cyclase activity (GO:0004383)	8	0	0.01	-	< 0.01	1	3.62
core RNA polymerase II binding transcription factor activity (GO:0000991)	2	0	0	-	< 0.01	1	4.09
hydro-lyase activity (GO:0016836)	32	0	0.03	-	< 0.01	1	1.85
core RNA polymerase binding transcription factor activity (GO:0000990)	8	0	0.01	-	< 0.01	1	3.56
aldehyde-lyase activity (GO:0016832)	4	0	0	-	< 0.01	1	2.16
carboxy-lyase activity (GO:0016831)	20	0	0.02	-	< 0.01	1	1.32
hydrolase activity, hydrolyzing N-glycosyl compounds (GO:0016799)	20	0	0.02	-	< 0.01	1	1.31
aminoacyl-tRNA ligase activity (GO:0004812)	43	0	0.04	-	< 0.01	1	1.26
chemokine activity (GO:0008009)	31	0	0.03	-	< 0.01	1	1.83
voltage-gated potassium channel activity (GO:0005249)	63	0	0.05	-	< 0.01	1	1.08
methyltransferase activity (GO:0008168)	116	0	0.1	-	< 0.01	1	1.45
phosphatase activity (GO:0016791)	201	0	0.17	-	< 0.01	1	3.05
calcium channel regulator activity (GO:0005246)	2	0	0	-	< 0.01	1	4
voltage-gated calcium channel activity (GO:0005245)	26	0	0.02	-	< 0.01	1	1.39
gap junction channel activity (GO:0005243)	22	0	0.02	-	< 0.01	1	1.55
translation release factor activity (GO:0003747)	2	0	0	-	< 0.01	1	3.92
transcription factor binding transcription factor activity (GO:0000989)	236	0	0.2	-	< 0.01	1	1.02
translation elongation factor activity (GO:0003746)	19	0	0.02	-	< 0.01	1	1.48
protein binding transcription factor activity (GO:0000988)	243	0	0.21	-	< 0.01	1	1.4
translation initiation factor activity (GO:0003743)	39	0	0.03	-	< 0.01	1	1.23
lyase activity (GO:0016829)	207	0	0.18	-	< 0.01	1	2.95
sequence-specific DNA binding RNA polymerase II transcription factor activity (GO:0000981)	231	0	0.2	-	< 0.01	1	1.22
adenylate cyclase activity (GO:0004016)	95	0	0.08	-	< 0.01	1	1.35
transketolase activity (GO:0004802)	3	0	0	-	< 0.01	1	3.1
translation regulator activity (GO:0045182)	80	0	0.07	-	< 0.01	1	2.7
carbohydrate binding (GO:0030246)	10	0	0.01	-	< 0.01	1	1.71
peroxidase activity (GO:0004601)	25	0	0.02	-	< 0.01	1	3
structural molecule activity (GO:0005198)	506	0	0.43	-	< 0.01	1	2.46
DNA-directed RNA polymerase activity (GO:0003899)	50	0	0.04	-	< 0.01	1	1.64
structural constituent of ribosome (GO:0003735)	126	0	0.11	-	< 0.01	1	1.42
DNA primase activity (GO:0003896)	2	0	0	-	< 0.01	1	3.84
single-stranded DNA binding (GO:0003697)	48	0	0.04	-	< 0.01	1	1.25
nucleotidyltransferase activity (GO:0016779)	78	0	0.07	-	< 0.01	1	1.2
double-stranded DNA binding (GO:0003690)	37	0	0.03	-	< 0.01	1	1.52
enzyme regulator activity (GO:0030234)	405	0	0.35	-	< 0.01	1	1.16
poly(A) RNA binding (GO:0008143)	6	0	0.01	-	< 0.01	1	2.53
GTPase activity (GO:0003924)	403	0	0.34	-	< 0.01	1	1.03
mRNA binding (GO:0003729)	142	0	0.12	-	< 0.01	1	1.01
hydrolase activity, hydrolyzing O-glycosyl compounds (GO:0004553)	42	0	0.04	-	< 0.01	1	2.29
DNA-directed DNA polymerase activity (GO:0003887)	20	0	0.02	-	< 0.01	1	1.3
transforming growth factor beta-activated receptor activity (GO:0005024)	10	0	0.01	-	< 0.01	1	1.7
RNA helicase activity (GO:0003724)	35	0	0.03	-	< 0.01	1	2
neuropeptide hormone activity (GO:0005184)	13	0	0.01	-	< 0.01	1	1.96
RNA binding (GO:0003723)	385	0	0.33	-	< 0.01	1	1
DNA replication origin binding (GO:0003688)	8	0	0.01	-	< 0.01	1	3.49
DNA-methyltransferase activity (GO:0009008)	8	0	0.01	-	< 0.01	1	3.43
damaged DNA binding (GO:0003684)	27	0	0.02	-	< 0.01	1	2.09
chromatin binding (GO:0003682)	177	0	0.15	-	< 0.01	1	1.67
carbohydrate transmembrane transporter activity (GO:0015144)	16	0	0.01	-	< 0.01	1	1.17
acetyltransferase activity (GO:0016407)	76	0	0.07	-	< 0.01	1	1.12
sequence-specific DNA binding RNA polymerase III transcription factor activity (GO:0001034)	1	0	0	-	< 0.01	1	6.19
translation factor activity, nucleic acid binding (GO:0008135)	10	0	0.01	-	< 0.01	1	1.68
DNA topoisomerase activity (GO:0003916)	4	0	0	-	< 0.01	1	2.13
antioxidant activity (GO:0016209)	35	0	0.03	-	< 0.01	1	1.98
DNA photolyase activity (GO:0003913)	2	0	0	-	< 0.01	1	3.76
hormone activity (GO:0005179)	49	0	0.04	-	< 0.01	1	1.04
nucleotide binding (GO:0000166)	157	0	0.13	-	< 0.01	1	1.03
cytoskeletal protein binding (GO:0008092)	320	0	0.27	-	< 0.01	1	1.25
transcription cofactor activity (GO:0003712)	205	0	0.18	-	< 0.01	1	2.43
structural constituent of myelin sheath (GO:0019911)	18	0	0.02	-	< 0.01	1	1.6
DNA helicase activity (GO:0003678)	44	0	0.04	-	< 0.01	1	1.9
DNA binding (GO:0003677)	1084	0	0.93	-	< 0.01	1	1.63
nucleic acid binding (GO:0003676)	1625	0	1.39	-	< 0.01	0.393	4.72
amylase activity (GO:0016160)	1	0	0	-	< 0.01	1	6
peptidase inhibitor activity (GO:0030414)	76	0	0.07	-	< 0.01	1	1.11
transferase activity, transferring glycosyl groups (GO:0016757)	177	0	0.15	-	< 0.01	1	1.66
cyclic nucleotide-gated ion channel activity (GO:0043855)	6	0	0.01	-	< 0.01	1	2.49
